# Supplementary material for: Effect of the Nucleophile’s Nature on Chloroacetanilide Herbicides Cleavage Reaction Mechanism. A DFT Study
Source: Int J Mol Sci. 2021 Jun 26;22(13):6876. doi: 10.3390/ijms22136876 (PMC8268095; doi:10.3390/ijms22136876)
Supplement: Supplementary file 1 [file ijms-22-06876-s001.zip]

Archive with 1 entries (1 files):
- ijms-1264778-supplementary.pdf
